# Supplementary material for: TET1 Depletion Induces Aberrant CpG Methylation in Colorectal Cancer Cells
Source: PLoS One. 2016 Dec 15;11(12):e0168281. doi: 10.1371/journal.pone.0168281 (PMC5158030; doi:10.1371/journal.pone.0168281)
Supplement: S1 Table — (XLS) [file pone.0168281.s002.xls]

## Sheet: Sheet1
S1 Table. Sequences of the primers used in this study
Primer name	Forward	Reverse	Product size
HAS2 bisulfite seq	5'-TGTAGTTTAGAGAAGGTTTTGAATGGTT-3'	5'-TTCAAATCTCTAATTCAATAAACTACTC-3'	312 bp
GRB10 CGI2 bisulfite seq	5'-GTTGATTTTTAGTTTAAATGGGATTTTATT-3'	5'-CCTAATTCTCATAACAACCCTAAAAAAC-3'	386 bp
PDGFRB bisulfite seq	5'-ATTTTTTGATAAAAGTGATTTAGTAGTTGG-3'	5'-TCTCTAACTCCAAATTACTCACAAAAC-3'	395 bp
DKK3 bisulfite pyroseq	5'-GATTTTGTTGAGTTTAGTTTTTTTTGGT-3'	5'-Bio-CAAACCTCTCTCAACCCCTACCTA-3'	123 bp
sequencing primer	5'-TTTTTTGGTGGATGTG-3'
sequence to analyze	5'-GGGYGGGGYG-3'
SFRP1 bisulfite pyroseq	5'-GTTGAGTYGYGTTTGGTTTTAGTAAAT-3'	5'-Bio-CAAAACTAAAATACRCRAAACTCCTAC-3'	171 bp
sequencing primer	5'-GGGAGGYGATTGGTTTT-3'
sequence to analyze	5'-YGYGTYG-3'
SFRP2 pyroseq	5'-AGTAGAAATTTYGGATTGGGGTAAAAT-3'	5'-Bio-CRAAAATAAAAAACACRCAAAACACCC-3'	124 bp
sequencing primer	5'-GTAAAATAAGTTYGGGTTT-3'
sequence to analyze	5'-YGGYGGTAYGYG-3'
SOX17 bisulfite pyroseq	5'-TAGGTYGGTTGGGGGTTTTGGGTA-3'	5'-Bio- TAAAACACTAAAATACCCCRAAAACTAC-3'	114 bp
sequencing primer	5'-GYGATAGGTTAGAATA-3'
sequence to analyze	5'-YGGGYGGYG-3'
Y = C or T; R = A or G; Bio, biotin
