# Supplementary material for: TET1 Depletion Induces Aberrant CpG Methylation in Colorectal Cancer Cells
Source: PLoS One. 2016 Dec 15;11(12):e0168281. doi: 10.1371/journal.pone.0168281 (PMC5158030; doi:10.1371/journal.pone.0168281)
Supplement: S2 Table — (XLS) [file pone.0168281.s003.xls]

## Sheet: Sheet1
S2 Table. Gene ontology analysis of genes with methylation changes in TET1 knockdown Colo320DM cells
GO ID	GO ACCESSION	GO Term	p-value
31822	GO:0071944	cell periphery	3.15819e-21
4177	GO:0005886|GO:0005904	plasma membrane	3.38803e-20
25229	GO:0048731	system development	5.87691e-19
21442	GO:0044459	plasma membrane part	2.30096e-18
14823	GO:0032502	developmental process	1.28674e-17
21747	GO:0044767	single-organism developmental process	6.60991e-17
5293	GO:0007275	multicellular organismal development	8.30923e-17
25349	GO:0048856	anatomical structure development	1.79832e-16
21688	GO:0044707	single-multicellular organism process	3.87591e-16
14822	GO:0032501|GO:0050874	multicellular organismal process	1.8748e-15
12668	GO:0030154	cell differentiation	6.38952e-14
5398	GO:0007399	nervous system development	1.65776e-13
21409	GO:0044425	membrane part	2.85388e-13
25361	GO:0048869	cellular developmental process	8.83345e-13
5286	GO:0007267	cell-cell signaling	1.48778e-12
12440	GO:0022610	biological adhesion	1.58609e-12
13584	GO:0031224	intrinsic component of membrane	1.99589e-12
5287	GO:0007268	synaptic transmission	2.39664e-12
5200	GO:0007155	cell adhesion	2.67143e-12
9247	GO:0016020	membrane	2.94146e-12
26644	GO:0051239	regulation of multicellular organismal process	3.08828e-12
25028	GO:0048513	organ development	6.40994e-12
12382	GO:0022008	neurogenesis	8.16561e-12
13586	GO:0031226	intrinsic component of plasma membrane	1.22021e-11
12588	GO:0030054	cell junction	1.65472e-11
6914	GO:0009653	anatomical structure morphogenesis	1.96056e-11
24985	GO:0048468	cell development	2.62939e-11
3763	GO:0005216	ion channel activity	3.74597e-11
4178	GO:0005887	integral component of plasma membrane	3.70707e-11
25197	GO:0048699	generation of neurons	9.09599e-11
12477	GO:0022838	substrate-specific channel activity	1.02395e-10
8642	GO:0015267|GO:0015249|GO:0015268	channel activity	1.47619e-10
12459	GO:0022803	passive transmembrane transporter activity	1.47619e-10
9248	GO:0016021	integral component of membrane	1.7972e-10
12476	GO:0022836	gated channel activity	2.05828e-10
22002	GO:0045202	synapse	2.50813e-10
12692	GO:0030182	neuron differentiation	2.63772e-10
20317	GO:0043269	regulation of ion transport	6.35281e-10
20075	GO:0043005	neuron projection	7.86151e-10
34343	GO:0097458	neuron part	1.21182e-09
12546	GO:0023052|GO:0023046	signaling	1.45343e-09
21682	GO:0044700	single organism signaling	1.45343e-09
5199	GO:0007154	cell communication	1.52106e-09
12703	GO:0030198	extracellular matrix organization	2.2499e-09
20129	GO:0043062	extracellular structure organization	2.60353e-09
38144	GO:2000026	regulation of multicellular organismal development	2.5922e-09
3944	GO:0005578	proteinaceous extracellular matrix	3.00984e-09
537	GO:0000904	cell morphogenesis involved in differentiation	3.29726e-09
13401	GO:0031012	extracellular matrix	4.08883e-09
5418	GO:0007423	sensory organ development	8.44344e-09
