# Supplementary material for: TET1 Depletion Induces Aberrant CpG Methylation in Colorectal Cancer Cells
Source: PLoS One. 2016 Dec 15;11(12):e0168281. doi: 10.1371/journal.pone.0168281 (PMC5158030; doi:10.1371/journal.pone.0168281)
Supplement: S3 Table — (XLS) [file pone.0168281.s004.xls]

## Sheet: Sheet1
S3 Table. Genes with altered methylation and expression in TET1 knockdown Colo320DM cells
Gene name	Locus	Methylation	Location of altered methylation	CpG island	Expression
TTC39A	1p32.3	Up	Body	Island	Up
PAIP2B	2p13.3	Up	TSS-1st Exon	Shore	Up
ALS2CR11	2q33.1	Up	TSS-1st Exon	Island	Down
TMEM198	2q35	Up	Body	Island	Down
ZNF501	3p21.31	Up	TSS-1st Exon	Shore	Down
PLXNB1	3p21.31	Up	TSS-1st Exon	Shore	Down
BSN	3p21.31	Up	Body		Down
CLSTN2	3q23	Up	TSS-1st Exon	Shore	Down
		Up	Body
TRIM61	4q32.3	Down	TSS-1st Exon		Up
PDGFRB	5q32	Up	TSS-1st Exon		Down
TRIM7	5q35.3	Up	TSS-1st Exon	Island	Down
ALDH5A1	6p22.3	Down	TSS-1st Exon	Island	Up
		Down	Body	Island
HLA-C	6p21.33	Down	Body	Island	Down
HLA-B	6p21.33	Up	TSS-1st Exon	Shore	Down
		Down	Body	Shore
C6orf147	6q13	Up	Body	Island	Up
		Down	Body	Island
MOXD1	6q23.2	Down	Body	Shore	Down
FUCA2	6q24.2	Down	TSS-1st Exon	Island	Up
ZDHHC14	6q25.3	Down	Body		Down
SLC29A4	7p22.1	Up	TSS-1st Exon	Shore	Up
BMPER	7p14.3	Up	Body	Island	Down
GRB10	7p12.1	Up	TSS-1st Exon	Shore	Up
		Up	Body
		Up	3'UTR
SAMD9	7q21.2	Up	TSS-1st Exon		Down
DPY19L2P2	7q22.1	Up	Body	Island	Down
TSPAN33	7q32.1	Up	TSS-1st Exon	Shore	Up
CHCHD3	7q32.3 - 7q33	Up	Body		Up
PTN	7q33	Up	TSS-1st Exon		Down
ACTR3C	7q36.1	Up	TSS-1st Exon	Shore	Up
MSRA	8p23.1	Up	Body		Down
		Down	Body	Island
FAM92A1	8q22.1	Up	Body		Up
KCNV1	8q23.2	Up	TSS-1st Exon	Island	Up
HAS2	8q24.13	Up	TSS-1st Exon	Shore	Down
TMEM71	8q24.22	Up	TSS-1st Exon		Up
SUSD1	9q31.3 - 9q32	Up	Body	Island	Down
LHX2	9q33.3	Up	Body	Island	Down
ADAMTSL2	9q34.2	Up	Body	Shore	Up
ENTPD8	9q34.3	Up	Body	Shore	Down
VAX1	10q25.3	Down	TSS-1st Exon	Island	Up
		Down	Body	Island
		Up	3'UTR	Shore
TRIM34	11p15.4	Down	Body		Down
ADM	11p15.4	Down	TSS-1st Exon	Island	Up
HTATIP2	11p15.1	Up	TSS-1st Exon	Island	Down
FOLH1	11p11.12	Up	TSS-1st Exon	Shore	Up
		Up	Body
FAM111B	11q12.1	Up	TSS-1st Exon	Shore	Down
		Down	Body
RHOD	11q13.2	Down	TSS-1st Exon	Island	Up
ELMOD1	11q22.3	Up	TSS-1st Exon		Up
		Up	3'UTR
GRIK4	11q23.3	Down	Body		Down
CACNA1C	12p13.33	Down	Body	Island	Down
AMIGO2	12q13.11	Up	Body	Shore	Up
DDN	12q13.12	Down	TSS-1st Exon	Island	Up
GRIP1	12q14.3	Up	TSS-1st Exon		Up
		Up	Body
DUSP6	12q21.33	Down	TSS-1st Exon	Island	Down
CHST11	12q23.3	Up	Body		Down
NUAK1	12q23.3	Up	Body		Down
		Down	Body
		Down	3'UTR	Shore
STON2	14q31.1	Up	Body		Up
LTK	15q15.1	Down	TSS-1st Exon	Shore	Up
MYO5C	15q21.2	Up	TSS-1st Exon	Shore	Down
SNX22	15q22.31	Up	TSS-1st Exon	Island	Down
MCTP2	15q26.2	Down	Body		Down
MT1F	16q12.2	Up	Body	Shore	Down
SLC2A4	17p13.1	Up	Body	Shore	Up
GAS2L2	17q12	Up	TSS-1st Exon		Up
MAPT	17q21.31	Up	TSS-1st Exon		Up
HOXB2	17q21.32	Down	TSS-1st Exon	Shore	Down
HOXB8	17q21.32	Up	TSS-1st Exon	Shore	Down
CCDC68	18q21.2	Down	TSS-1st Exon	Island	Up
ZNF69	19p13.2	Up	TSS-1st Exon	Shore	Down
ZNF20	19p13.2	Up	TSS-1st Exon	Shore	Down
ZNF304	19q13.43	Up	TSS-1st Exon	Island	Down
		Down	Body
A1BG	19q13.43	Up	Body	Island	Down
SNPH	20p13	Up	TSS-1st Exon		Down
C20orf141	20p13	Up	TSS-1st Exon		Up
TFAP2C	20q13.31	Up	TSS-1st Exon	Island	Down
PDE9A	21q22.3	Down	Body	Island	Down
RIBC2	22q13.31	Up	TSS-1st Exon	Island	Down
DACH2	Xq21.2	Down	TSS-1st Exon	Island	Up
TCEAL7	Xq22.1	Up	TSS-1st Exon		Down
